# Supplementary material for: SARS-CoV-2 Vaccines and Adverse Effects in Gynecology and Obstetrics: The First Italian Retrospective Study
Source: Int J Environ Res Public Health. 2022 Oct 13;19(20):13167. doi: 10.3390/ijerph192013167 (PMC9603573; doi:10.3390/ijerph192013167)
Supplement: Supplementary file 1 [file ijerph-19-13167-s001.zip]

Archive with 1 entries (1 files):
- ijerph-1923910-supplementary.pdf
